# Supplementary material for: Effects of menopausal hormone therapy on gut microbiota in postmenopausal women and the relationship with bone metabolism
Source: Front Med (Lausanne). 2025 Oct 27;12:1682925. doi: 10.3389/fmed.2025.1682925 (PMC12597987; doi:10.3389/fmed.2025.1682925)
Supplement: Supplementary file 1 [file Data_Sheet_1.csv]

Species name	P1NP/¦Â-CTX	¦Â-CTX	P1NP	PTH	CT	OC	VD2	VD3	VD	BMD(LS)	BMC(LS)	BMD(FN)	BMC(FN)	fasting glucose	cholesterol	triglycerides	HDL	LDL	HCY
g__Coprococcus	0.127681948	-0.445166854	-0.395389106	-0.128416061	0.22533265	-0.458117163	0.331007828	0.089842765	0.187577124	0.189214988	0.114529291	0.398768058	0.286727924	0.029245265	0.258196775	0.099777964	-0.20402907	0.3307376	0.139052538
g__Escherichia-Shigella	0.140694492	0.147759495	0.275938838	-0.132041254	0.352269619	0.271901693	-0.194831515	0.131409059	0.080339179	-0.14797627	-0.196407088	-0.210457382	-0.169358219	0.076014575	-0.200444233	0.122350153	-0.110449314	-0.215547792	0.227823807
g__Raoultibacter	0.061706931	-0.31047818	-0.301732316	-0.090635146	-0.036491603	-0.258488876	-0.288428736	0.297359384	0.240511267	0.032071402	-0.034011694	0.167160035	-0.211844267	-0.537007166	-0.193866657	0.04422412	-0.147023577	-0.194411341	-0.204762565
g__Colidextribacter	0.291211529	-0.241167406	-0.177291993	-0.310134913	0.292233221	-0.135546644	-0.170788002	0.344524866	0.304539863	0.172028297	0.0125739	0.209250795	-0.063875413	-0.35792537	-0.096064598	0.066403582	-0.131688567	-0.068296936	-0.265073685
g__Adlercreutzia	0.292832261	-0.271854511	-0.141278722	-0.078789477	-0.034199417	-0.359190449	0.097844541	-0.091617111	-0.137853784	-0.24662045	-0.227330308	-0.077282971	-0.089904642	-0.189694231	0.103604396	0.119254725	-0.373003024	0.138109616	0.019070456
g__Family_XIII_AD3011_group	0.121511432	-0.276672183	-0.202311341	-0.220530594	0.007516353	-0.266494302	-0.068558734	0.21124295	0.231598711	-0.149879208	-0.178424478	0.083196983	-0.034895591	-0.398575548	0.067506351	0.026384725	-0.104510671	0.153441611	-0.01341094
g__Lachnospiraceae_NC2004_group	0.017701196	-0.275173141	-0.307357134	0.000919728	0.453920925	-0.335633071	0.18946399	-0.094712894	-0.101379578	0.283362648	0.434254021	0.230138751	0.376322833	0.043457153	0.070804785	0.118874858	0.190632876	0.0077035	-0.255200591
g__UCG-003	-0.061172949	-0.412017805	-0.377832921	-0.185805318	0.029635881	-0.326105795	0.254976183	0.285173895	0.328579701	-0.160145335	-0.26673205	0.047908647	-0.203085195	-0.134517651	-0.116723385	-0.006073539	0.034645163	-0.091337249	0.145770125
g__Lachnospiraceae_UCG-010	0.06915667	-0.443202187	-0.336148519	-0.037904641	-0.130542833	-0.405091081	0.104398377	0.057594874	0.085857042	-0.159526048	-0.177280875	-0.046358912	-0.248364511	-0.29831167	-0.052670405	0.027839567	0.069927196	-0.030198268	-0.155277374
g__norank_o__Clostridia_UCG-014	0.041580531	-0.459633432	-0.399397853	-0.18793694	0.324409307	-0.374449534	0.115999356	0.280500011	0.252854578	0.119471785	0.003596154	0.296263052	0.130585342	-0.047096638	-0.025173078	-0.030573474	-0.005171035	0.036422076	-0.037010286
g__Eubacterium_eligens_group	0.149570338	-0.443140809	-0.389089184	-0.164044689	0.107191945	-0.440871466	0.108537744	-0.003300863	-0.061478567	0.113891243	0.114086065	0.350752015	0.1264643	-0.102347378	-0.039197744	0.034356529	-0.071402751	-0.005365525	-0.284986833
g__norank_f__Oscillospiraceae	-0.11488703	-0.298252505	-0.313103252	-0.02093965	0.009576234	-0.368999815	-0.059827573	0.228330237	0.156757887	-0.082821891	-0.20791046	-0.046825826	-0.144588524	-0.38238071	-0.118805977	0.014441138	-0.161138093	-0.118222954	-0.059462961
g__Eubacterium_siraeum_group	-0.133772205	-0.393132903	-0.406352744	-0.064853251	-0.039972372	-0.394077177	-0.302543565	0.35158483	0.307203934	0.057606545	-0.289577479	0.036200834	-0.207425607	-0.479473308	-0.427441539	0.008657594	-0.185763483	-0.375934913	0.004883677
g__norank_f__Christensenellaceae	0.20635161	-0.496880647	-0.403350172	-0.14792489	0.334063201	-0.450699975	0.059637703	0.240840972	0.207520741	0.012861737	-0.123343314	0.11283251	-0.10580635	-0.194699558	0.003507393	-0.065484536	0.010525362	-0.036546396	-0.122882684
g__Odoribacter	0.180752034	-0.49167251	-0.443112262	-0.105797243	0.071375657	-0.424002905	-0.170557297	0.272926578	0.291136671	0.068688201	-0.115555405	0.304206665	0.028551627	-0.439941137	0.024729756	0.078139302	-0.165964379	0.013942807	-0.271514301
