# Supplementary material for: Effects of menopausal hormone therapy on gut microbiota in postmenopausal women and the relationship with bone metabolism
Source: Front Med (Lausanne). 2025 Oct 27;12:1682925. doi: 10.3389/fmed.2025.1682925 (PMC12597987; doi:10.3389/fmed.2025.1682925)
Supplement: Supplementary file 2 [file Data_Sheet_2.csv]

Species name	P1NP/¦Â-CTX	¦Â-CTX	P1NP	PTH	CT	OC	VD2	VD3	VD	BMD(LS)	BMC(LS)	BMD(FN)	BMC(FN)	fasting glucose	cholesterol	triglycerides	HDL	LDL	HCY
g__Eubacterium_siraeum_group	0.473103239	0.028678919	0.023306013	0.728881166	0.830940069	0.028264364	0.098067185	0.052437014	0.092747708	0.758223254	0.114081159	0.846694282	0.262854968	0.006347239	0.016463851	0.963132249	0.317055344	0.037137422	0.979198428
g__Lachnospiraceae_NC2004_group	0.924701481	0.134072254	0.092576644	0.996082097	0.010319118	0.064908404	0.307337574	0.612287947	0.587361788	0.122414343	0.01464864	0.212947309	0.036926647	0.81644052	0.705059457	0.524168499	0.30430726	0.967192889	0.165877037
g__Escherichia-Shigella	0.450291273	0.427631686	0.132949042	0.478900052	0.051947524	0.138949544	0.293577949	0.481026343	0.667469609	0.42694653	0.28961452	0.255785593	0.36240042	0.684428293	0.279615404	0.512021571	0.554186125	0.244199845	0.217713539
g__norank_o__Clostridia_UCG-014	0.824241734	0.009285534	0.02601889	0.311324823	0.07499144	0.037953477	0.53432362	0.126400755	0.169938023	0.522072205	0.984681759	0.105597006	0.483804074	0.80136063	0.893071135	0.870307027	0.977974735	0.845768462	0.843307986
g__Family_XIII_AD3011_group	0.514940298	0.13187977	0.275067108	0.233202268	0.967989486	0.14729291	0.714018797	0.253974448	0.209978364	0.420958025	0.336885549	0.656349902	0.852160326	0.02635606	0.718229648	0.887955805	0.575810708	0.409873742	0.942917405
g__Odoribacter	0.330516323	0.004967472	0.012540898	0.571093997	0.702788393	0.017448843	0.358961726	0.137407867	0.112058515	0.713501332	0.535899814	0.096143031	0.878818719	0.013264132	0.894943816	0.676076838	0.372238601	0.940657439	0.13953555
g__norank_f__Christensenellaceae	0.265389616	0.004461825	0.024447216	0.427108871	0.066251242	0.010943474	0.749963739	0.191841579	0.262631217	0.945251492	0.508576006	0.545615348	0.571060672	0.293911447	0.985059806	0.726342134	0.955185717	0.845248313	0.510172631
g__Eubacterium_eligens_group	0.421926844	0.012534541	0.030510637	0.377872184	0.566000639	0.013048425	0.561105546	0.985939459	0.742501394	0.54182788	0.541132287	0.053037227	0.497823844	0.583780591	0.834170755	0.854419763	0.702680668	0.977146547	0.120194341
g__norank_f__Oscillospiraceae	0.538276971	0.10316629	0.086332122	0.910975619	0.95922336	0.041072005	0.749193021	0.216664698	0.399704679	0.657805342	0.261715912	0.802480373	0.437723165	0.03375846	0.524410657	0.93854038	0.386496016	0.526462519	0.750673256
g__Adlercreutzia	0.109889464	0.13902082	0.448393402	0.673528729	0.8550785	0.047200962	0.600523699	0.624011293	0.459580448	0.181071158	0.218738921	0.679438263	0.6305354	0.306739189	0.579143628	0.522834004	0.038761997	0.458739732	0.918895195
g__Coprococcus	0.49366022	0.012090189	0.027696528	0.491158554	0.22292315	0.009550958	0.068926802	0.63077165	0.312269014	0.307985544	0.539551371	0.026276806	0.117847849	0.875897056	0.160791757	0.593309372	0.270925192	0.069167426	0.455648159
g__Raoultibacter	0.741577249	0.089143647	0.099016279	0.627748973	0.845477557	0.160302025	0.115588675	0.104252241	0.19246917	0.864010067	0.855865708	0.368754853	0.252593825	0.001840485	0.296022024	0.813257111	0.429962204	0.294640707	0.269168935
g__Lachnospiraceae_UCG-010	0.711629964	0.012520881	0.064472168	0.839569688	0.483947647	0.023780087	0.576223214	0.758270791	0.646063959	0.391327558	0.340042149	0.804411859	0.177906208	0.103094654	0.778403212	0.881819604	0.708555564	0.871885542	0.404226656
g__Colidextribacter	0.111962085	0.191221622	0.340011374	0.0895164	0.110652154	0.467198968	0.358302354	0.057699217	0.095760994	0.354769862	0.946474962	0.258583922	0.732819595	0.048041769	0.607198328	0.722650816	0.480085663	0.715065552	0.149543781
g__UCG-003	0.743738715	0.021272072	0.036115317	0.316944429	0.874252449	0.073394211	0.166262472	0.119940586	0.07111243	0.389467368	0.146918624	0.798005482	0.273196094	0.470618115	0.531757807	0.974131833	0.853209832	0.625075611	0.433947693
