# Supplementary material for: Effects of menopausal hormone therapy on gut microbiota in postmenopausal women and the relationship with bone metabolism
Source: Front Med (Lausanne). 2025 Oct 27;12:1682925. doi: 10.3389/fmed.2025.1682925 (PMC12597987; doi:10.3389/fmed.2025.1682925)
Supplement: Supplementary file 3 [file Data_Sheet_3.csv]

Species name	Butyrate	Propionate	Acetate	Nonanoic acid	Caproate	Heptanoic acid	Isobutyrate	Isovalerate	Valerate	Decanoic acid	Octanoic acid
g__Family_XIII_AD3011_group	-0.0961705859785	-0.203349899942	-0.381358954334	0.197949391874	0.57889292251	0.359341498365	0.558329449482	0.582631735788	0.744854689674	0.271479386337	0.106140754719
g__norank_o__Clostridia_UCG-014	0.0170817314621	-0.0350625014223	-0.143846159681	0.129012024464	0.570439926986	0.515149059359	0.431987998293	0.471320932581	0.589994014318	0.434909873411	0.336465157879
g__Eubacterium_eligens_group	-0.00948998008552	-0.144619044347	-0.165662043667	0.0899485068976	0.237455806053	0.313788254567	0.086853948174	0.104389780941	0.192275248689	0.241994492181	0.082727869876
g__Coprococcus	-0.0730478337787	-0.201539175744	-0.261636701041	0.00384462283046	0.389925694436	0.294214820815	0.355931134672	0.397614940097	0.500205665099	0.126265507695	0.124646719135
g__norank_f__Oscillospiraceae	-0.115918331926	-0.274945082663	-0.218842260094	0.255762867594	0.720673757558	0.407983025887	0.480586678624	0.505544184252	0.73758710848	0.324447573165	0.284845580764
g__Raoultibacter	-0.34594751875	-0.446524957488	-0.598119937614	0.157911437632	0.51114717658	0.306105248332	0.504344837728	0.471304906162	0.349834569523	0.0942609812325	0.0787127781426
g__Colidextribacter	-0.166981394936	-0.0963160756937	-0.265309294666	0.215768127794	0.471018302283	0.264303382648	0.562053339884	0.523577205207	0.338489393952	0.159185576799	0.49415427869
g__Eubacterium_siraeum_group	-0.0931684061587	-0.179412133481	-0.10733252196	0.292725059891	0.444753236156	0.309092482594	0.492281713622	0.474025742145	0.468360095825	0.0966307455768	0.245196582424
g__UCG-003	-0.0119197290692	-0.20218559308	-0.290121707534	0.323631889257	0.549881841024	0.48556028416	0.425736738266	0.481961875385	0.515921858205	0.316435071706	0.191615267302
g__Odoribacter	-0.127245834659	-0.329355384763	-0.366000386617	0.128145098509	0.541806469133	0.373644129335	0.420181033531	0.414785450436	0.491672509541	0.249545718148	0.108586109789
g__Escherichia-Shigella	-0.0726686039637	-0.0823577511589	-0.109608477645	0.208114807463	-0.12616077077	-0.0924506128205	0.114856765709	0.101736045549	-0.253734542173	0.259386544704	0.189140227539
g__Lachnospiraceae_UCG-010	-0.146663525626	-0.248364510549	-0.37597248321	0.00406803939692	0.390959996778	0.178351411455	0.286475616478	0.311740282206	0.347710314768	0.374259624517	0.00835018613052
g__norank_f__Christensenellaceae	0.13912658113	-0.241425537843	-0.0502726301561	0.156663545138	0.469990635413	0.395166255645	0.330279488816	0.34664732189	0.475251724615	0.515586741833	0.355415803894
g__Adlercreutzia	0.137425666391	-0.0757767693184	-0.0226902190614	-0.0154122242681	0.572821001966	0.359618566257	0.321516122927	0.326225413676	0.657588235441	0.184518573877	0.38316502
g__Lachnospiraceae_NC2004_group	0.0232184521561	-0.331725014468	-0.210575269059	-0.0719542131175	0.382529746414	0.387127459712	0.265058171644	0.27471336957	0.438391962987	0.448736817908	0.303449077684
