# Supplementary material for: Effects of menopausal hormone therapy on gut microbiota in postmenopausal women and the relationship with bone metabolism
Source: Front Med (Lausanne). 2025 Oct 27;12:1682925. doi: 10.3389/fmed.2025.1682925 (PMC12597987; doi:10.3389/fmed.2025.1682925)
Supplement: Supplementary file 4 [file Data_Sheet_4.csv]

Species name	Butyrate	Propionate	Acetate	Nonanoic acid	Caproate	Heptanoic acid	Isobutyrate	Isovalerate	Valerate	Decanoic acid	Octanoic acid
g__UCG-003	0.949256004914	0.275371919283	0.113372095703	0.0757322926327	0.00135294261532	0.00562272434953	0.0169462462968	0.00604196164106	0.00297022719751	0.0828619231999	0.301775014772
g__Escherichia-Shigella	0.697654056887	0.659608009699	0.557224872186	0.261236811408	0.49886448069	0.620845883375	0.538384728231	0.586041614875	0.16840660194	0.158803693367	0.308180257088
g__Colidextribacter	0.369274126038	0.606253406765	0.149168764142	0.243706377145	0.00748452025171	0.150774612312	0.000999831561843	0.00250526039755	0.0625197858098	0.392352424075	0.00472071929806
g__Eubacterium_siraeum_group	0.618125218836	0.334173813878	0.565488409021	0.11002566104	0.0121798134878	0.0906556560556	0.00490590102423	0.00706163669222	0.00787600709376	0.605071922085	0.183684245207
g__norank_o__Clostridia_UCG-014	0.927329561752	0.851460963235	0.440104305673	0.489132419286	0.000806226035984	0.00302106009519	0.0152329095959	0.00744101646024	0.000477050912297	0.0144830681087	0.0642053260303
g__Family_XIII_AD3011_group	0.606800004266	0.272557991483	0.0342768186104	0.285767998693	0.000645201231919	0.047101358025	0.00109810980666	0.000583518541196	1.54249301717E-6	0.139588453196	0.569837597649
g__Lachnospiraceae_NC2004_group	0.901331976222	0.0682913449924	0.25551326115	0.70048932392	0.0336833837548	0.0314329176124	0.149568496513	0.134750030475	0.013629946337	0.0113393783698	0.0970159553391
g__Odoribacter	0.495149431691	0.0704084458047	0.0428741292314	0.492081170704	0.00164334332539	0.0384019612999	0.0186005097746	0.0203329719363	0.00496747168288	0.175784946083	0.56092998708
g__norank_f__Christensenellaceae	0.455405863592	0.190732372769	0.788258019211	0.399991966801	0.00763386468243	0.0277923207927	0.0695768405815	0.0560753339902	0.00689517056861	0.00299217893933	0.0497449447011
g__Eubacterium_eligens_group	0.959590339453	0.437625421833	0.373122555675	0.630367939412	0.198353261951	0.0856097470804	0.642225436102	0.576254796449	0.300081307615	0.18965708998	0.658170357381
g__norank_f__Oscillospiraceae	0.534611118852	0.134408135599	0.236890674902	0.164914086888	4.82327733258E-6	0.0227049600682	0.00620907365501	0.00371832165398	2.20097456205E-6	0.0749551190859	0.120386216045
g__Lachnospiraceae_UCG-010	0.43110496018	0.177906208321	0.0371169659337	0.982671989902	0.0296517158927	0.337086694184	0.118185761417	0.0877833105582	0.0552757008541	0.0380588453287	0.964440488402
g__Raoultibacter	0.0566067183802	0.0117997906452	0.000379780983407	0.396201416955	0.00329648392849	0.0939815550852	0.00381441684449	0.00744331489896	0.0537047113132	0.613993526083	0.673829137398
g__Coprococcus	0.696150593529	0.276942274644	0.155092047379	0.983623513276	0.0301241136282	0.10814422977	0.0493913486925	0.0267544560945	0.00416264650302	0.498505271	0.504071647298
g__Adlercreutzia	0.460989155691	0.685365314527	0.903566223981	0.934416114181	0.000757641676752	0.046919091659	0.077777197326	0.0732825940091	5.82857122509E-5	0.320366975141	0.0333648836299
